# Supplementary material for: EF-Hand-Binding Secreted Protein Hdh-SMP5 Regulates Shell Biomineralization and Responses to Stress in Pacific Abalone, Haliotis discus hannai
Source: Curr Issues Mol Biol. 2023 Dec 13;45(12):10079–96. doi: 10.3390/cimb45120629 (PMC10741955; doi:10.3390/cimb45120629)
Supplement: Supplementary file 1 [file cimb-45-00629-s001.zip]

Archive with 1 entries (1 files):
- cimb-2743271-supplementary.pdf
